# Supplementary material for: Lack of Clinically Significant Relationships of Age or Body Mass Index with Merkel Cell Carcinoma Immunotherapy Outcomes
Source: Cancers (Basel). 2024 Jul 7;16(13):2480. doi: 10.3390/cancers16132480 (PMC11240446; doi:10.3390/cancers16132480)
Supplement: Supplementary file 1 [file cancers-16-02480-s001.zip]

Archive with 1 entries (1 files):
- cancers-3083708-supplementary.pdf
